# Supplementary material for: Mechanisms and Effect of Coptidis Rhizoma on Obesity-Induced Inflammation: In Silico and In Vivo Approaches
Source: Int J Mol Sci. 2021 Jul 28;22(15):8075. doi: 10.3390/ijms22158075 (PMC8347796; doi:10.3390/ijms22158075)
Supplement: Supplementary file 1 [file ijms-22-08075-s001.zip]

Archive with 1 entries (1 files):
- ijms-1298516-supplementary.pdf
